# Supplementary material for: Copolymerization of Phthalic Anhydride with Epoxides Catalyzed by Amine-Bis(Phenolate) Chromium(III) Complexes
Source: Polymers (Basel). 2021 May 28;13(11):1785. doi: 10.3390/polym13111785 (PMC8197922; doi:10.3390/polym13111785)
Supplement: Supplementary file 1 [file polymers-13-01785-s001.zip]

Archive with 1 entries (1 files):
- polymers-1231387-supplementary.pdf
